# Supplementary material for: Exosomes secreted by Fusobacterium nucleatum-infected colon cancer cells transmit resistance to oxaliplatin and 5-FU by delivering hsa_circ_0004085
Source: J Nanobiotechnology. 2024 Feb 15;22:62. doi: 10.1186/s12951-024-02331-9 (PMC10867993; doi:10.1186/s12951-024-02331-9)
Supplement: Supplementary file 2 — Additional file 2: Sequence of primers/probes/siRNAs/shRNA. [file 12951_2024_2331_MOESM2_ESM.xlsx]

## Sheet: Sheet1
Primers/probes/siRNAs/shRNA	sequence (5’-3’)
GRP78-F	GTGGCCACTAATGGAGATACTCATC
GRP78-R	GCCCGTTTGGCCTTTTCTAC
ATF6-F	TCATCTCCTCGGTCAGTGGAC
ATF6-R	AGTGGCTCCGGTGAAGAGAG
RRBP1-F	AGTTCGGACCAGGTGAGGGAGCAC
RRBP1-R	GCGTCTTCAGCTGAACGGGGTCCT
EPHB2-F	AGCTCAGTGAGTACAACGCC
EPHB2-R	TCATGCCTGGGGTCACTTCT
preEPHB2-F	AGCAGGTAGGTGGCTGGTA
preEPHB2-R	GCCAAACTCCCCTGAGAGAG
GAPDH-F	AGCCACATCGCTCAGACAC
GAPDH-R	GCCCAATACGACCAAATCC
F. nucleatum-F	CAACCATTACTTTAACTCTACCATGTTCA
F. nucleatum-R	TACTGAGGGAGATTATGTAAAAATC
hsa_circ_0008039-F	CAGGAAGGTGATTCCCAAGGA
hsa_circ_0008039-R	TGCTTCCTTCCTCCTCTCGT
hsa_circ_0085616-F	ACAACTGCAGGAACACCGTC
hsa_circ_0085616-R	AACCATGCCTCAGTGAAAACC
hsa_circ_0001394-F	GCTTACACCAGCAGGACTGT
hsa_circ_0001394-R	CCAAGGAGAAACTTGCAAAGAAGT
hsa_circ_0009173-F	ACCTGAATGTTGATCCCTCGC
hsa_circ_0009173-R	AAAGGGCACCTGGATGACTT
hsa_circ_0004085-F	GCTCTACTGTAACGGGGACG
hsa_circ_0004085-R	TCCATTAGCGTTTCTCGGCA
hsa_circ_0001865-F	AGTAGGAGACGTTGGAACTTGC
hsa_circ_0001865-R	TCCCCCTGGGATGCTTTCTA
Fn probe	CCCTAACTGTGAGGCAAG
hsa_circ_0004085 probe (sense)	Biotin-CCATTAGCGTTTCTCGGCAGACGGT
CTRL probe (anti-sense)	Biotin-ACCGTCTGCCGAGAAACGCTAATGG
hsa_circ_0004085 FISH probe	CCATTAGCGTTTCTCGGCAGACGGT
si-RRBP1	CCACGGTTGGGAGCATGGTGTTCAA
sh-hsa_circ_0004085	GCCGAGAAACGCTAATGGACTTCAAGAGAGTCCATTAGCGTTTCTCGGCTTTTTT
