# Supplementary material for: Exosomes secreted by Fusobacterium nucleatum-infected colon cancer cells transmit resistance to oxaliplatin and 5-FU by delivering hsa_circ_0004085
Source: J Nanobiotechnology. 2024 Feb 15;22:62. doi: 10.1186/s12951-024-02331-9 (PMC10867993; doi:10.1186/s12951-024-02331-9)
Supplement: Supplementary file 4 — Additional file 4: Source and catalog number of antibodies. [file 12951_2024_2331_MOESM4_ESM.xlsx]

## Sheet: Sheet1
Antibody	Source	Catalog number
caspase 8	Cell Signalling	9746
caspase 9	Cell Signalling	9502
caspase 12	Abcam	ab62484
caspase 3	Cell Signalling	9665
PARP	Cell Signalling	9542
HSC-70	Abcam	ab51052
GRP78	Cell Signalling	3177
p-IRE1α	abcam	ab243665
IRE1α	Cell Signalling	3294
XBP1s	Cell Signalling	12782
p-PERK	Sigma Aldrich	SAB5700521
PERK	Sigma Aldrich	MABN842
p-eIF2α	Cell Signalling	3398
eIF2α	Cell Signalling	5324
ATF4	Cell Signalling	97038
β-actin	Sigma Aldrich	A2228
ATF6p	abcam	ab122897
β-actin	Sigma Aldrich	A2228
nup153	abcam	ab245668
RRBP1	Thermo Fisher	A303-995A
CD63	abcam	ab134045
CD9	abcam	ab263019
β-tubulin	abcam	ab6046
hnRNP A1	Thermo Fisher	PA5-19431
hnRNP A2/B1	abcam	ab259894
hnRNP C1/C2	abcam	ab133607
hnRNP H	abcam	ab289999
hnRNP K	abcam	ab315099
hnRNP L	abcam	ab156682
